# Supplementary material for: Tonic extracellular glutamate and ischaemia: glutamate antiporter system xc − regulates anoxic depolarization in hippocampus
Source: J Physiol. 2022 Nov 30;601(3):607–29. doi: 10.1113/JP283880 (PMC10107724; doi:10.1113/JP283880)
Supplement: Supplementary file 1 — Statistical Summary Document [file TJP-601-607-s001.xlsx]

## Sheet: Statistical Summary Table
Statistical Summary Document
Manuscript Title: Tonic extracellular glutamate and ischemia: glutamate antiporter system xc- regulates anoxic depolarization in hippocampus
Authors: Bradley Stavros Heit, Alex Chu, Abhay Sane, David E. Featherstone, Thomas J. Park, and John Larson
Animal model used, if applicable: C57BL/6J mice and xCT knockout (xCT) mice
Underlying hypothesis:	Tonic glutamate mediated by system xc- plays an excitatory role in the ischemic cascade by synergizing with synaptic glutamate to generate anoxic depolarization (AD).
Definitions of ‘n’:	n = number of hippocampal slices tested and analyzed
Statistical summary table:
Experimental question number	Finding/ conclusion	Experimental location/variable	Mean value	Standard Deviation	n	Exact P value	Figure/table in which data are presented	Units	Data comparisons	Statistical test	Any other experimental factors	Comments
Multiple tests of the same question are shown in different rows		e.g. cortex vs cerebellum or genotype	(or other summary statistic)	(SD)	(value)	If P is considered significant against a stated confidence limit, authors may indicate this in bold.The exact value must be stated unless P is less than 0.0001, in which case < is permitted.			e.g. WT vs KO		e.g. subjects’ age or sex	e.g. observation
1	xCT and WT slices do not differ in PPF magnitude at IPIs of 50, 75, 100, 200, 400, and 800 milliseconds	Hippocampus	WT at each IPI: 50=146.144, 75=138.127, 100=132.265, 200=117.362, 400=107.480, 800=104.072; xCT at each IPI: 50=148.949, 75=143.390, 100= 138.181, 200=119.917, 400=107.945, 800=104.280	WT at each IPI: 50=8.461, 75=7.220, 100=6.572, 200=5.018, 400=3.514, 800=2.634; xCT at each IPI: 50=19.171, 75=18.446, 100=16.780, 200=19.917, 400=6.520, 800=4.938	10 at each IPI	50: p = 0.6770, 75: p = 0.4119, 100: p = 0.313, 200: p = 0.5042, 400: p = 0.8450, 800: p = 0.9078	1C	%baseline fEPSP	WT vs. xCT	student's t-test
2	xCT mice show lengthened AD Latencies compared to WT mice	Hippocampus	WT =127.857, xCT=202.500	WT=49.95, xCT=37.37	14	p = 0.0004	2C	seconds	WT vs. xCT	paired t-test
3	xCT mice show decreased AD Wave Amplitudes compared to WT mice	Hippocampus	WT=18.4483, xCT=13.7681	WT=5.014, xCT=4.356	14	p = 0.0031	2D	mV	WT vs. xCT	paired t-test
4	xCT mice show extended AD Wave Durations compared to WT mice	Hippocampus	WT=7.356, xCT=9.78071	WT=1.957, xCT=4.079	14	p = 0.0363	2E	seconds	WT vs. xCT	paired t-test
5	xCT and WT mice do not differ in Anoxia Respose Onset	Hippocampus	WT=87.928, xCT=100.357	WT=16.96, xCT=14.90	14	p = 0.0789	2F	seconds	WT vs. xCT	paired t-test
6	aged xCT mice show lengthened AD Latencies compared to aged WT	Hippocampus	WT=104.429, xCT=171.857	WT=16.96, xCT=29.03	7	p < 0.0001	2C	seconds	WT vs. xCT	paired t-test	12-18 moths old
7	aged xCT mice show decreased AD Wave Amplitudes	Hippocampus	WT=18.0739, xCT=11.4649	WT=4.557, xCT=2.886	7	p = 0.0234	2D	mV	WT vs. xCT	paired t-test	12-18 moths old
8	aged xCT mice show extended AD Wave Durations	Hippocampus	WT=8.365, xCT=13.2414	WT=2.335, xCT=5.675	7	p = 0.0323	2E	seconds	WT vs. xCT	paired t-test	12-18 moths old
9	xCT mice show lengthened AD Latencies compared to WT mice for synaptic response	Hippocampus	WT=116.286, xCT=232.714	WT=16.02, xCT=53.51	7	p < 0.0001	3C	seconds	WT vs. xCT	student's t-test
10	xCT mice show lengthened AD Latencies compared to WT mice for antidromic response	Hippocampus	WT=118.143, xCT=232.857	WT=16.24, xCT=52.85	7	p < 0.0001	3F	seconds	WT vs. xCT	student's t-test
11	AD Latency in dendritic layer precedes AD Latency in somatic layer for WT mice	Hippocampus	mean difference = 1.857	0.69	7	p = 0.0004	data not presented	seconds	WT dendritic vs. WT somatic	paired t-test
12	No difference for AD Latency in dendritic layer compared to AD Latency in somatic layer for xCT mice	Hippocampus	mean difference = 0.143	1.069	7	p = 0.736	data not presented	seconds	xCT dendritic vs. xCT somatic	paired t-test
13	xCT mice do not differ in recovery when reoxygenated after 60 secs in the depolarized state	Hippocampus	WT = 67.6714; xCT= 78.4857	WT=35.01, xCT=27.79	7	p = 0.5341	3I	%baseline fEPSP	WT vs. xCT	student's t-test
12	Post-anoxic PPF does not differ bewteen WT and xCT mice	Hippocampus	WT=44.86, xCT=52.12	WT=35.03, xCT=10.98	7	p = 0.6803	data not presented	%baseline fEPSP	WT vs. xCT	student's t-test
13	5μM glutamate ACSF eliminates difference in AD Latency between WT and xCT mice	Hippocampus	WT=114.5, xCT=112.5	WT=24.08, xCT=8.229	8	p = 0.824	4D	seconds	WT vs. xCT	paired t-test
14	5μM glutamate ACSF eliminates difference in AD Wave Amplitude between WT and xCT mice	Hippocampus	WT=19.6225, xCT=18.775	WT=5.474, xCT=4.934	8	p = 0.755	4E	mV	WT vs. xCT	paired t-test
15	5μM glutamate ACSF eliminates difference in AD Wave Duration between WT and xCT mice	Hippocampus	WT=6.7925, xCT=6.800	WT=1.568, xCT=1.774	8	p = 0.990	4F	seconds	WT vs. xCT	paired t-test
16	xCT and WT mice do not differ in Anoxia Respose Onset in 5μM glutamate ACSF	Hippocampus	WT=95.00, xCT=98.75	WT=20.00, xCT=18.85	8	p = .528	4G	seconds	WT vs. xCT	paired t-test
17	Glutamate-free vs. 5μM ACSF yielded a signficant main effect for genotype on AD Latency	Hippocampus			Gluamate-free: 14 WT, 14 xCT; 5μM: 8 WT, 8 xCT	p = 0.0035	data not presented	seconds	WT vs. xCT, glutamate-free vs. 5μM ACSF	2-way ANOVA		F1,40 = 9.66
18	Glutamate-free vs. 5μM ACSF yielded a signficant main effect for ACSF glutamate concentration on AD Latency	Hippocampus			Gluamate-free: 14 WT, 14 xCT; 5μM: 8 WT, 8 xCT	p < 0.0001	data not presented	seconds	WT vs. xCT, glutamate-free vs. 5μM ACSF	2-way ANOVA		F1,40 = 18.50
19	Glutamate-free vs. 5μM ACSF yielded a signficant interaction effect on AD Latency	Hippocampus			Gluamate-free: 14 WT, 14 xCT; 5μM: 8 WT, 8 xCT	p = 10.76	data not presented	seconds	WT vs. xCT, glutamate-free vs. 5μM ACSF	2-way ANOVA		F1,40 = 10.76
20	Comparisons for AD Latency for glutamate-free vs. 5μM ACSF was not significant for WT mice	Hippocampus			Gluamate-free: 14 WT, 14 xCT; 5μM: 8 WT, 8 xCT	p = 0.9790	data not presented	seconds	WT vs. xCT, glutamate-free vs. 5μM ACSF	post-ANOVA, Sidak's
21	Comparisons for AD Latency for glutamate-free vs. 5μM ACSF was significant for xCT mice	Hippocampus			Gluamate-free: 14 WT, 14 xCT; 5μM: 8 WT, 8 xCT	p < 0.0001
22	Prolonged incubation eliminates difference in AD Latency between WT and xCT mice	Hippocampus	WT=198.909, xCT=213.818	WT=105.9, xCT=75.43	11	p = 0.734	4K	seconds	WT vs. xCT	paired t-test
18	Prolonged incubation eliminates difference in AD Wave Amplitude between WT and xCT mice	Hippocampus	WT=11.15, xCT=12.63	WT=7.153, xCT=4.554	10	p = 0.538	4L	mV	WT vs. xCT	paired t-test
19	Prolonged incubation eliminates difference in AD Wave Duration between WT and xCT mice	Hippocampus	WT=12.29, xCT=8.110	WT=8.865, xCT-1.152	10	p = 0.1494	4M	seconds	WT vs. xCT	paired t-test
20	xCT and WT mice do not differ in Anoxia Respose Onset after prolonged incubation	Hippocampus	WT=102.4, xCT=105.4	WT=14.96, xCT=14.37	11	p = 0.535	4N	seconds	WT vs. xCT	paired t-test
21	xCT and WT mice do not differ in post-anoxic recovery after 60 secs in the depolarized state after prolonged incubation	Hippocampus	WT=51.30, xCT=54.76	WT=29.95, xCT=26.45	5 WT, 6 xCT	p = .8433	data not presented	%baseline fEPSP	WT vs. xCT	student's t-test
22	Prolonged incubation vs. short incubation duration yielded a significant main effect for genotype on AD latency	Hippocampus			prolonged: 11 WT, 11 xCT; short: 14 WT, 14 xCT	p = 0.0225	data not presented	seconds	WT vs. xCT, short vs. prolonged	2-way ANOVA		F1,46 = 5.579
21	Prolonged incubation vs. short incubation duration yielded a significant main effect for incubation duration on AD latency	Hippocampus			prolonged: 11 WT, 11 xCT; short: 14 WT, 14 xCT	p = 0.453	data not presented	seconds	WT vs. xCT, short vs. prolonged	2-way ANOVA		F1,46 = 4.235
24	Interaction effect between genotype and incubation duration was not significant	Hippocampus			prolonged: 11 WT, 11 xCT; short: 14 WT, 14 xCT	p = 0.1586	data not presented	seconds	WT vs. xCT, short vs. prolonged	2-way ANOVA		F1,46 = 2.053
25	Comparisons for AD latency for prolonged vs. short incubation duration was significant for WT mice	Hippocampus			prolonged: 11 WT, 11 xCT; short: 14 WT, 14 xCT	p = 0.0344	data not presented	seconds	WT vs. xCT, short vs. prolonged	post-ANOVA, Sidak's
26	Comparisons for AD latency for prolonged vs. short incubation duration was not significant for xCT mice	Hippocampus			prolonged: 11 WT, 11 xCT; short: 14 WT, 14 xCT	p = 0.8848	data not presented	seconds	WT vs. xCT, short vs. prolonged	post-ANOVA, Sidak's
21	Low (50µM) dosage D-AP5 does not eliminate difference in AD Latency between WT and xCT mice	Hippocampus	WT=147.50, xCT=239.7	WT=45.13, xCT=63.03	12	p < 0.0001	5E	seconds	WT vs. xCT	paired t-test
22	Low (50µM) dosage D-AP5 does not eliminate difference in AD Wave Amplitude between WT and xCT mice	Hippocampus	WT=14.48, xCT=10.01	WT=5.517, xCT=3.190	12	p = 0.041	5F	mV	WT vs. xCT	paired t-test
21	Low (50µM) dosage D-AP5 does not eliminate difference in AD Wave Duration between WT and xCT mice	Hippocampus	WT=8.683, xCT=13.00	WT=2.965, xCT=4.831	12	p = 0.047	5G	seconds	WT vs. xCT	paired t-test
24	High (250µM) dosage D-AP5 eliminates difference in AD Latency between WT and xCT mice	Hippocampus	WT=319.889, xCT=320.111	WT=76.33, xCT=113.7	9	p = 0.9965	6E	seconds	WT vs. xCT	paired t-test
25	High (250µM) dosage D-AP5 eliminates difference in AD Wave Amplitude between WT and xCT mice	Hippocampus	WT=9.425, xCT=8.635	WT=4.683, xCT=4.582	7	p = 0.7775	6F	mV	WT vs. xCT	paired t-test
26	High (250µM) dosage D-AP5 eliminates difference in AD Wave Duration between WT and xCT mice	Hippocampus	WT=9.589, xCT=12.09	WT=2.489, xCT=5.648	7	p = 0.2981	6G	seconds	WT vs. xCT	paired t-test
27	100µM CPG treatment vs. vehicle treatment (VEH) yielded signficant main effect for drug treatment	Hippocampus			CPG: 6 WT, 6 xCT; VEH: 5 WT, 5 xCT	p = 0.0001	data not presented	%baseline fEPSP	CPG vs. vehicle, WT vs. xCT	2-way ANOVA		F1,18 = 23.70
28	100µM CPG treatment vs. vehicle treatment (VEH) yielded no signficant main effect for genotype	Hippocampus			CPG: 6 WT, 6 xCT; VEH: 5 WT, 5 xCT	p = 0.1306	data not presented	%baseline fEPSP	CPG vs. vehicle, WT vs. xCT	2-way ANOVA		F1,18 = 2.509
29	Interaction effect between genotype and drug treatment failed to reach significance	Hippocampus			CPG: 6 WT, 6 xCT; VEH: 5 WT, 5 xCT	p = 0.1573	data not presented	%baseline fEPSP	CPG vs. vehicle, WT vs. xCT	2-way ANOVA		F1,18 = 2.17
27	2 hours of 100µM CPG treatment vs. vehicle treatment (VEH) enhances baseline fEPSPs in WT mice	Hippocampus	WT+VEH=99.94, WT+CPG=125.60	WT+VEH=5.227, WT+CPG=3.501	6 CPG, 5 VEH	p = 0.0017	7C	%baseline fEPSP	WT+CPG vs. WT+VEH	post-ANOVA, Sidak's
28	2 hours of 100µ MCPG treatment vs. vehicle treatment (VEH) shows no significant change to fEPSPs in xCT mice	Hippocampus	xCT+VEH=99.50, xCT+CPG=113.20	xCT+VEH=16.50, xCT+CPG=8.110	6 CPG, 5 VEH	p = 0.1541	7F	%baseline fEPSP	xCT+CPG vs. xCT+VEH	post-ANOVA, Sidak's
30	2 hours of 100µM CPG treatment eliminates difference in AD Latency between WT and xCT mice	Hippocampus	WT=203.10, xCT=209.10	WT=46.98, xCT=46.02	9	p = 0.3166	8D	seconds	WT vs. xCT	paired t-test
31	2 hours of 100µM CPG treatment eliminates difference in AD Wave Amplitude between WT and xCT mice	Hippocampus	WT=15.08, xCT=12.78	WT=5.811, xCT=4.417	9	p = 0.375	8E	mV	WT vs. xCT	paired t-test
32	2 hours of 100µM CPG treatment eliminates difference in AD Wave Duration between WT and xCT mice	Hippocampus	WT=10.799, xCT=9.566	WT=5.232, xCT=3.445	9	p = 0.5108	8F	seconds	WT vs. xCT	paired t-test
33	xCT and WT mice do not differ in Anoxia Respose Onset after 2 hours 100µM CPG treatment	Hippocampus	WT=100.44, xCT=104.889	WT=18.62, xCT=17.75	9	p = 0.5121	8G	seconds	WT vs. xCT	paired t-test
34	xCT mice show lengthened AD Latencies after 2 hours CPG vehicle treatment (VEH)	Hippocampus	WT=129.20, xCT=225.00	WT=20.22, xCT=41.10	5	p = 0.0057	8K	seconds	WT vs. xCT	paired t-test
35	xCT mice show decreased AD Wave Amplitudes after 2 hours CPG vehicle treatment (VEH)	Hippocampus	WT=18.356, xCT=10.44	WT=5.277, xCT=4.604	5	p = 0.0217	8L	mV	WT vs. xCT	paired t-test
36	xCT mice show lengthened AD Wave Duration after 2 hours CPG vehicle treatment (VEH)	Hippocampus	WT=6.81, xCT=11.51	WT=2.155, xCT=5.690	5	p = 0.1578	8M	seconds	WT vs. xCT	paired t-test
37	xCT and WT mice do not differ in Anoxia Respose Onset after 2 hours CPG vehicle treatment (VEH)	Hippocampus	WT=102.00, xCT=102.00	WT=16.43, xCT=22.80	5	p > 0.999	8N	seconds	WT vs. xCT	paired t-test
38	CPG treatment significantly increased AD Latency in WT mice compared to vehicle treatment (VEH)	Hippocampus	WT+VEH=129.20, WT+CPG=203.111	WT+VEH=20.22, WT+CPG=46.98	9 CPG, 5 VEH	p = 0.0063	9C	seconds	WT+CPG vs. WT+VEH	student's t-test
39	CPG treatment showed no effect on AD Latency in xCT mice compared to vehicle treatment (VEH)	Hippocampus	xCT+VEH=224.80, xCT+CPG=209.111	xCT+VEH=41.20, xCT+CPG=46.02	9 CPG, 5 VEH	p = 0.5389	9F	seconds	xCT+CPG vs. xCT+VEH	student's t-test
40	100µM CPG treatment vs. vehicle treatment (VEH) yielded significant main effect for genotype	Hippocampus			CPG: 9 WT, 9 xCT; VEH: 5 WT, 5 xCT	p = 0.0055	data not presented	seconds	WT vs. xCT, VEH vs. CPG	2-way ANOVA		F1,24 = 9.298
41	100µM CPG treatment vs. vehicle treatment (VEH) yielded no signficant main effect for drug treatment	Hippocampus			CPG: 9 WT, 9 xCT; VEH: 5 WT, 5 xCT	p = 0.0950	data not presented	seconds	WT vs. xCT, VEH vs. CPG	2-way ANOVA		F1,24 = 3.020
42	Interaction effect between genotype and drug treatment was significant	Hippocampus			CPG: 9 WT, 9 xCT; VEH: 5 WT, 5 xCT	p = 0.0128	data not presented	seconds	WT vs. xCT, VEH vs. CPG	2-way ANOVA		F1,24 = 7.235
43	CPG had a significant lengthening effect on AD latency in WT mice	Hippocampus			CPG: 9 WT, 9 xCT; VEH: 5 WT, 5 xCT	p = 0.0269	data not presented	seconds	WT vs. xCT, VEH vs. CPG	post-ANOVA, Sidak's
44	CPG did not have a significant effect on AD latency in xCT mice	Hippocampus			CPG: 9 WT, 9 xCT; VEH: 5 WT, 5 xCT	p = 0.9857	data not presented	seconds	WT vs. xCT, VEH vs. CPG	post-ANOVA, Sidak's
